# Supplementary material for: Variant- and vaccination-specific alternative splicing profiles in SARS-CoV-2 infections
Source: iScience. 2024 Feb 8;27(3):109177. doi: 10.1016/j.isci.2024.109177 (PMC10897911; doi:10.1016/j.isci.2024.109177)
Supplement: Table S1. RNA-seq data statistics, related to Figure 1 [file mmc2.xlsx]

## Sheet: Table S1
Table S1. RNA-seq data statistics, related to Figure 1.
GEO series	GEO samples	Group	Subgroup	Total reads	Mapped reads	%
GSE162562	GSM4954500	HC	HC	218709128	210474027	0.962347
GSE162562	GSM4954501	HC	HC	190452934	186043253	0.976846
GSE162562	GSM4954502	HC	HC	290273452	287465044	0.990325
GSE162562	GSM4954503	HC	HC	282903966	276728083	0.97817
GSE162562	GSM4954504	HC	HC	278810888	272672683	0.977984
GSE162562	GSM4954505	HC	HC	218221676	216017266	0.989898
GSE162562	GSM4954506	HC	HC	270952178	256377803	0.946211
GSE162562	GSM4954507	HC	HC	252894472	246611012	0.975154
GSE162562	GSM4954508	HC	HC	225587376	217247771	0.963032
GSE162562	GSM4954509	HC	HC	259693798	254064952	0.978325
GSE162562	GSM4954510	HC	HC	288741602	274992814	0.952384
GSE162562	GSM4954511	HC	HC	264537426	258479563	0.9771
GSE162562	GSM4954512	HC	HC	246673510	238465043	0.966723
GSE162562	GSM4954513	HC	HC	214945554	207123468	0.963609
GSE162562	GSM4954514	HC	HC	269019330	262886052	0.977201
GSE162562	GSM4954516	HC	HC	225996268	217274189	0.961406
GSE162562	GSM4954517	HC	HC	244703928	229236824	0.936793
GSE162562	GSM4954519	HC	HC	221058518	214313963	0.96949
GSE162562	GSM4954520	HC	HC	325158710	313731890	0.964858
GSE162562	GSM4954521	HC	HC	268406522	264989590	0.98727
GSE162562	GSM4954522	HC	HC	238548654	231119473	0.968857
GSE162562	GSM4954523	HC	HC	263368650	252375737	0.95826
GSE162562	GSM4954524	HC	HC	260542036	252978838	0.970971
GSE162562	GSM4954525	HC	HC	246471602	243284849	0.987071
GSE162562	GSM4954526	HC	HC	243824252	239295179	0.981425
GSE162562	GSM4954527	HC	HC	200297038	195505341	0.976077
GSE162562	GSM4954528	HC	HC	287727108	283539439	0.985446
GSE162562	GSM4954529	HC	HC	273043694	267286254	0.978914
GSE162562	GSM4954530	HC	HC	334736404	325604607	0.972719
GSE162562	GSM4954532	HC	HC	268493676	259532199	0.966623
GSE162562	GSM4954533	HC	HC	275887670	268383087	0.972798
GSE162562	GSM4954534	HC	HC	278391064	268799475	0.965546
GSE162562	GSM4954535	HC	HC	287584946	280473622	0.975272
GSE162562	GSM4954536	HC	HC	222353124	220421618	0.991313
GSE162562	GSM4954537	HC	HC	209679300	201798452	0.962415
GSE162562	GSM4954538	HC	HC	206356534	205376822	0.995252
GSE162562	GSM4954539	HC	HC	160631898	155578234	0.968539
GSE162562	GSM4954540	HC	HC	277679072	268426572	0.966679
GSE162562	GSM4954541	HC	HC	257293130	249814044	0.970932
GSE162562	GSM4954543	HC	HC	252993556	245139071	0.968954
GSE162562	GSM4954544	HC	HC	271859082	256399144	0.943133
GSE162562	GSM4954545	HC	HC	232520402	220343292	0.94763
GSE162562	GSM4954546	HC	HC	254079684	247054295	0.97235
GSE162562	GSM4954547	HC	HC	268624264	258847857	0.963606
GSE162562	GSM4954548	HC	HC	253067388	240857483	0.951752
GSE162562	GSM4954549	HC	HC	290409626	282709048	0.973484
GSE162562	GSM4954550	HC	HC	266359206	258357642	0.969959
GSE162562	GSM4954551	HC	HC	204224080	195525620	0.957407
GSE162562	GSM4954552	HC	HC	252435670	249922475	0.990044
GSE162562	GSM4954553	HC	HC	290087990	284836181	0.981896
GSE162562	GSM4954554	HC	HC	275550760	268034474	0.972723
GSE162562	GSM4954555	HC	HC	218206018	213193517	0.977029
GSE162562	GSM4954556	HC	HC	258413698	250301592	0.968608
GSE162562	GSM4954561	HC	HC	183483188	176209435	0.960357
GSE162562	GSM4954562	HC	HC	184169492	176802032	0.959996
GSE162562	GSM4954563	HC	HC	182630968	174708915	0.956623
GSE162562	GSM4954564	HC	HC	173181132	168188705	0.971172
GSE190747	GSM5730311	HC	HC	276488718	264631768	0.957116
GSE190747	GSM5730316	HC	HC	272786214	267346550	0.980059
GSE190747	GSM5730321	HC	HC	236666504	228038937	0.963545
GSE190747	GSM5730326	HC	HC	284849024	277377501	0.97377
GSE190747	GSM5730331	HC	HC	273727434	272456923	0.995358
GSE190747	GSM5730335	HC	HC	287643892	280215136	0.974174
GSE190747	GSM5730340	HC	HC	299892212	290477663	0.968607
GSE190747	GSM5730345	HC	HC	286564828	284160067	0.991608
GSE190747	GSM5730349	HC	HC	265808736	262511645	0.987596
GSE190747	GSM5730354	HC	HC	250949946	244758490	0.975328
GSE190747	GSM5730359	HC	HC	265648134	262466560	0.988023
GSE190747	GSM5730364	HC	HC	252458470	245319006	0.97172
GSE190747	GSM5730369	HC	HC	240934216	234162557	0.971894
GSE190747	GSM5730374	HC	HC	221987152	212918375	0.959147
GSE201530	GSM6066090	HC	HC	243223318	233951556	0.96188
GSE201530	GSM6066091	HC	HC	214478022	204549888	0.95371
GSE201530	GSM6066092	HC	HC	202369326	193314420	0.955256
GSE201530	GSM6066093	HC	HC	204440804	196601934	0.961657
GSE201530	GSM6066094	HC	HC	194679230	184901634	0.949776
GSE201530	GSM6066095	HC	HC	179947050	171399514	0.9525
GSE201530	GSM6066096	HC	HC	221256416	210472799	0.951262
GSE201530	GSM6066097	HC	HC	226687406	216304511	0.954197
GSE189039	GSM5693619	HC	HC	262802806	251449283	0.956798
GSE189039	GSM5693621	HC	HC	227658958	216537185	0.951147
GSE189039	GSM5693623	HC	HC	195546448	183824079	0.940053
GSE189039	GSM5693625	HC	HC	217625394	209605388	0.963148
GSE189039	GSM5693627	HC	HC	229041460	218016242	0.951864
GSE189039	GSM5693629	HC	HC	213751160	201872981	0.94443
GSE189039	GSM5693631	HC	HC	240453770	233357056	0.970486
GSE189039	GSM5693633	HC	HC	225623254	216214029	0.958297
GSE190680	GSM5728881	Alpha	Alpha_E484K	144747470	137781466	0.951875
GSE190680	GSM5728884	Alpha	Alpha_E484K	176902658	168643425	0.953312
GSE190680	GSM5728887	Alpha	Alpha_E484K	174072066	165839018	0.952703
GSE190680	GSM5728890	Alpha	Alpha_E484K	173689292	166240109	0.957112
GSE190680	GSM5728892	Alpha	Alpha_E484K	182364846	175987851	0.965032
GSE190680	GSM5728894	Alpha	Alpha_E484K	210698302	200615358	0.952145
GSE190680	GSM5728895	Alpha	Alpha_E484K	150522642	145266526	0.965081
GSE190680	GSM5728898	Alpha	Alpha_E484K	152848058	143560549	0.939237
GSE190680	GSM5728901	Alpha	Alpha_E484K	113171388	106347546	0.939703
GSE190680	GSM5728902	Alpha	Alpha_E484K	163376320	153512464	0.939625
GSE190680	GSM5728903	Alpha	Alpha_E484K	157552486	152841430	0.970098
GSE190680	GSM5728906	Alpha	Alpha_E484K	151335928	143732743	0.94976
GSE190680	GSM5728908	Alpha	Alpha_E484K	287121326	276290815	0.962279
GSE190680	GSM5728911	Alpha	Alpha	210981540	207231472	0.982226
GSE190680	GSM5728913	Alpha	Alpha	180946966	175342172	0.969025
GSE190680	GSM5728915	Alpha	Alpha	188885640	181970433	0.963389
GSE190680	GSM5728918	Alpha	Alpha	202447294	196048942	0.968395
GSE190680	GSM5728920	Alpha	Alpha	187776774	178208642	0.949045
GSE190680	GSM5728922	Alpha	Alpha	164340786	160067121	0.973995
GSE190680	GSM5728926	Alpha	Alpha	123875086	118262985	0.954695
GSE190680	GSM5728927	Alpha	Alpha	192597174	184930943	0.960196
GSE190680	GSM5728929	Alpha	Alpha	203965468	195346674	0.957744
GSE190680	GSM5728931	Alpha	Alpha	156503800	153358989	0.979906
GSE190680	GSM5728933	Alpha	Alpha	150014962	140946754	0.939551
GSE190680	GSM5728935	Alpha	Alpha	196301594	189355565	0.964616
GSE190680	GSM5728936	Alpha	Alpha	178816752	171317284	0.958061
GSE190680	GSM5728937	Alpha	Alpha	209576482	200701606	0.957653
GSE190680	GSM5728939	Alpha	Alpha	161895842	154670820	0.955372
GSE190680	GSM5728941	Alpha	Alpha	189893504	181225819	0.954355
GSE190680	GSM5728943	Alpha	Alpha	181634722	173216529	0.953653
GSE190680	GSM5728946	Alpha	Alpha	168099500	158298917	0.941698
GSE190680	GSM5728948	Alpha	Alpha	151024578	146101166	0.9674
GSE190680	GSM5728949	Alpha	Alpha	163750840	157095232	0.959355
GSE190680	GSM5728952	Alpha	Alpha	201823342	195024844	0.966315
GSE190680	GSM5728955	Alpha	Alpha	165409808	158548195	0.958517
GSE190680	GSM5728957	Alpha	Alpha	161245418	152216349	0.944004
GSE190680	GSM5728959	Alpha	Alpha	165706364	157658984	0.951436
GSE190680	GSM5728961	Alpha	Alpha	175094078	169117059	0.965864
GSE190680	GSM5728965	Alpha	Alpha	264370520	255442879	0.966231
GSE190680	GSM5728967	Alpha	Alpha	279722592	269172547	0.962284
GSE190680	GSM5728969	Alpha	Alpha	293588456	284281055	0.968298
GSE190680	GSM5728970	Alpha	Alpha	286996756	279765472	0.974804
GSE190680	GSM5728972	Alpha	Alpha	296991668	287599446	0.968375
GSE190680	GSM5728974	Alpha	Alpha	277608274	262842071	0.946809
GSE190680	GSM5728976	Alpha	Alpha	225182502	216593896	0.961859
GSE190680	GSM5728978	Gamma	Gamma	245758748	237741030	0.967376
GSE190680	GSM5728979	Gamma	Gamma	222161196	214196030	0.964147
GSE190680	GSM5728980	Gamma	Gamma	266030466	259225312	0.97442
GSE189039	GSM5693595	Beta	Beta (Unvac)	172498056	164407554	0.953098
GSE189039	GSM5693608	Beta	Beta (Unvac)	173236068	165085813	0.952953
GSE189039	GSM5693611	Beta	Beta (Unvac)	200483536	190719837	0.951299
GSE189039	GSM5693614	Beta	Beta (Unvac)	178450888	171368281	0.960311
GSE189039	GSM5693616	Beta	Beta (Unvac)	200345164	192438195	0.960533
GSE189039	GSM5693598	Beta	Beta (Vac)	173399108	165827298	0.956333
GSE189039	GSM5693601	Beta	Beta (Vac)	175524778	166824838	0.950435
GSE189039	GSM5693604	Beta	Beta (Vac)	191858476	185485241	0.966782
GSE189039	GSM5693605	Beta	Beta (Vac)	177063442	168412714	0.951143
GSE201530	GSM6066098	Omicron	Omicron (Vac, No prior infection)	193157112	172864729	0.894944
GSE201530	GSM6066099	Omicron	Omicron (Vac, No prior infection)	212943664	192643817	0.90467
GSE201530	GSM6066100	Omicron	Omicron (Vac, No prior infection)	179728754	161901890	0.900812
GSE201530	GSM6066101	Omicron	Omicron (Vac, No prior infection)	222148402	204063332	0.91859
GSE201530	GSM6066102	Omicron	Omicron (Vac, No prior infection)	149829480	132745356	0.885976
GSE201530	GSM6066103	Omicron	Omicron (Vac, No prior infection)	203494320	187914264	0.923437
GSE201530	GSM6066104	Omicron	Omicron (Vac, No prior infection)	178709404	162635558	0.910056
GSE201530	GSM6066105	Omicron	Omicron (Vac, No prior infection)	209955512	191630519	0.91272
GSE201530	GSM6066106	Omicron	Omicron (Vac, No prior infection)	163099072	147927926	0.906982
GSE201530	GSM6066107	Omicron	Omicron (Vac, No prior infection)	150586434	139468831	0.926171
GSE201530	GSM6066108	Omicron	Omicron (Vac, No prior infection)	191031528	175028944	0.916231
GSE201530	GSM6066109	Omicron	Omicron (Vac, No prior infection)	179062318	162613123	0.908137
GSE201530	GSM6066110	Omicron	Omicron (Unvac, Prior infection)	173574862	157200631	0.905665
GSE201530	GSM6066111	Omicron	Omicron (Vac, No prior infection)	165668382	148631613	0.897163
GSE201530	GSM6066112	Omicron	Omicron (Vac, No prior infection)	188028042	170914859	0.908986
GSE201530	GSM6066113	Omicron	Omicron (Vac, No prior infection)	181717152	165248214	0.90937
GSE201530	GSM6066114	Omicron	Omicron (Unvac, No prior infection)	178140668	161400082	0.906026
GSE201530	GSM6066115	Omicron	Omicron (Vac, No prior infection)	178047386	172092295	0.966553
GSE201530	GSM6066116	Omicron	Omicron (Vac, No prior infection)	202833282	191588177	0.94456
GSE201530	GSM6066117	Omicron	Omicron (Vac, No prior infection)	192037632	180204965	0.938384
GSE201530	GSM6066118	Omicron	Omicron (Unvac, No prior infection)	137538878	125058080	0.909256
GSE201530	GSM6066119	Omicron	Omicron (Unvac, No prior infection)	156754550	144222064	0.92005
GSE201530	GSM6066120	Omicron	Omicron (Unvac, No prior infection)	163681814	151962288	0.928401
GSE201530	GSM6066122	Omicron	Omicron (Unvac, No prior infection)	138355758	127815613	0.923819
GSE201530	GSM6066123	Omicron	Omicron (Unvac, No prior infection)	148297424	138572537	0.934423
GSE201530	GSM6066124	Omicron	Omicron (Unvac, No prior infection)	194962128	179220992	0.919261
GSE201530	GSM6066125	Omicron	Omicron (Unvac, No prior infection)	146981662	144312069	0.981837
GSE201530	GSM6066126	Omicron	Omicron (Unvac, No prior infection)	167096612	154404285	0.924042
GSE201530	GSM6066127	Omicron	Omicron (Unvac, No prior infection)	133745228	123957796	0.92682
GSE201530	GSM6066128	Omicron	Omicron (Unvac, Prior infection)	149696052	141352535	0.944264
GSE201530	GSM6066129	Omicron	Omicron (Unvac, Prior infection)	186157550	175071233	0.940447
GSE201530	GSM6066130	Omicron	Omicron (Unvac, No prior infection)	173878774	163393083	0.939695
GSE201530	GSM6066131	Omicron	Omicron (Unvac, Prior infection)	167225204	160328488	0.958758
GSE201530	GSM6066132	Omicron	Omicron (Unvac, Prior infection)	168052228	161431618	0.960604
GSE201530	GSM6066133	Omicron	Omicron (Unvac, No prior infection)	140713224	135188318	0.960736
GSE201530	GSM6066134	Omicron	Omicron (Unvac, No prior infection)	175794616	167079044	0.950422
GSE201530	GSM6066135	Omicron	Omicron (Unvac, No prior infection)	162989102	156636067	0.961022
GSE201530	GSM6066136	Omicron	Omicron (Unvac, Prior infection)	206206870	196226765	0.951601
GSE201530	GSM6066137	Omicron	Omicron (Vac, Prior infection)	164007526	158816321	0.968348
GSE201530	GSM6066138	Omicron	Omicron (Unvac, No prior infection)	158997044	151295834	0.951564
GSE201530	GSM6066139	Omicron	Omicron (Unvac, No prior infection)	186787404	177563494	0.950618
GSE201530	GSM6066140	Omicron	Omicron (Vac, No prior infection)	180700502	171330258	0.948145
GSE201530	GSM6066141	Omicron	Omicron (Unvac, No prior infection)	178742442	170517022	0.953982
GSE201530	GSM6066142	Omicron	Omicron (Unvac, No prior infection)	187604266	178421136	0.951051
GSE201530	GSM6066143	Omicron	Omicron (Unvac, No prior infection)	142655068	131398738	0.921094
GSE201530	GSM6066144	Omicron	Omicron (Unvac, Prior infection)	163077828	152111988	0.932757
