# Supplementary material for: Variant- and vaccination-specific alternative splicing profiles in SARS-CoV-2 infections
Source: iScience. 2024 Feb 8;27(3):109177. doi: 10.1016/j.isci.2024.109177 (PMC10897911; doi:10.1016/j.isci.2024.109177)
Supplement: Table S2. Motif analysis of DASEs, related to Figures 3 and S5 [file mmc3.xlsx]

## Sheet: Sheet1
Table S2. Top 5 motifs enriched in casette exons of DASEs. Motif analysis was performed in 500bp up- and down-streams of casette exons using XTREME, related Figure 4 and S5.
Rank	Motif	No. sites	P-value	E-value	Known motifs
HC vs. All patients (3,381 DASEs)
1	#VALUE!	1958	6.24e-546	4.99e-57	SAMD4A
2	#VALUE!	1939	2.23e-542	5.8e-51	SAMD4A
3	#VALUE!	2025	7.29e-521	6.03e-53	HNRNPH2 SRSF1 PCBP2
4	#VALUE!	1985	1.50e-450	3e-71	SAMD4A HNRNPH2 SRSF1
5	#VALUE!	1700	1.34e-432	5.7e-66	SRSF10 FMR1 ENOX1
HC vs. Alpha infected patients (2,245 DASEs)
1	#VALUE!	1363	1.20e-342	5e-39	HNRNPH2 SRSF1 PCBP2 LIN28A
2	#VALUE!	1393	2.31e-342	2.7e-88
3	#VALUE!	1348	2.05e-341	2.9e-78	SAMD4A
4	#VALUE!	1071	6.72e-292	3.2e-60	SRSF10 FXR2
5	#VALUE!	1047	3.7e-279	4.27e-31	SAMD4A
HC vs. Omicron infected patients (11,996 DASEs)
1	#VALUE!	7212	7.37e-1945	2.61e-210	CNOT4 SAMD4A
2	#VALUE!	6345	7.30e-1941	9.7e-139	SAMD4A MSI1
3	#VALUE!	7133	4.32e-1901	1.11e-205	HNRNPH2 SRSF1 G3BP2 LIN28A
4	#VALUE!	6625	1.12e-1726	1.04e-169	SRSF10 SRSF2
5	#VALUE!	7972	3.23e-1637	4.1e-105	HNRNPK MSI1
Omicron group 1 vs. Omicron group 2 (19,732 DASEs)
1	#VALUE!	12271	2.39e-3386	4.25e-375	CNOT4 SAMD4A
2	#VALUE!	11831	1.18e-3348	7.98e-367	MSI1
3	#VALUE!	11962	3.22e-3330	2.05e-356	HNRNPH2 SRSF1 PCBP2 LIN28A
4	#VALUE!	8371	3.36e-3037	1.76e-225	SRSF10 ENOX1
5	#VALUE!	11942	4.49e-2995	2.4e-88	SAMD4A HNRNPK
